# Supplementary material for: Hydrophobic Rose Bengal Derivatives Exhibit Submicromolar-to-Subnanomolar Activity against Enveloped Viruses
Source: Biomolecules. 2022 Nov 1;12(11):1609. doi: 10.3390/biom12111609 (PMC9687286; doi:10.3390/biom12111609)
Supplement: Supplementary file 1 [file biomolecules-12-01609-s001.zip]

Archive with 1 entries (1 files):
- biomolecules-2010459-supplementary.pdf
